# Supplementary material for: Age, body weight and ovarian function affect oocyte size and morphology in non-PCOS patients undergoing intracytoplasmic sperm injection (ICSI)
Source: PLoS One. 2019 Oct 24;14(10):e0222390. doi: 10.1371/journal.pone.0222390 (PMC6812759; doi:10.1371/journal.pone.0222390)
Supplement: S3 Table — (XLSX) [file pone.0222390.s003.xlsx]

## Sheet: data
AGE	BMI	AMH	ptFSHDosage	Oocytes_retrieved	Good_embryos#	Trans	preg	LB	A_with_ZP	B_CYTO	avgA	avgB	cells8	Large_PVS	Granular_cyto	Grade	disposed	cryo
30	21.3	9.94	2100	56	14	0	No	No	161.8	116.8	162.2	109.9	No	No	Yes		Yes	No
30	21.3	9.94	2100	56	14	0	No	No	160.9	110.8	162.2	109.9	No	No	No		Yes	No
30	21.3	9.94	2100	56	14	0	No	No	162.9	114.2	162.2	109.9	No	No	Yes	Good	Yes	No
30	21.3	9.94	2100	56	14	0	No	No	160.3	105.8	162.2	109.9	No	No	Yes	Poor	Yes	No
30	21.3	9.94	2100	56	14	0	No	No	167.7	106.4	162.2	109.9	No	No	Yes	Fair	No	No
30	21.3	9.94	2100	56	14	0	No	No	156.6	104.3	162.2	109.9	No	No	Yes	Fair	Yes	No
30	21.3	9.94	2100	56	14	0	No	No	167.2	111.8	162.2	109.9	No	No	Yes	Good	Yes	No
30	21.3	9.94	2100	56	14	0	No	No	156.2	110.7	162.2	109.9	No	No	No	Poor	Yes	No
30	21.3	9.94	2100	56	14	0	No	No	169.3	109.4	162.2	109.9	No	No	Yes	Good	No	No
30	21.3	9.94	2100	56	14	0	No	No	167.8	104.8	162.2	109.9	No	No	Yes	Fair	No	No
30	21.3	9.94	2100	56	14	0	No	No	168.2	113.3	162.2	109.9	No	No	Yes	Poor	Yes	No
30	21.3	9.94	2100	56	14	0	No	No	158.6	109.3	162.2	109.9	No	No	No	Fair	No	No
30	21.3	9.94	2100	56	14	0	No	No	155.8	108.7	162.2	109.9	No	No	Yes	Fair	No	No
30	21.3	9.94	2100	56	14	0	No	No	171.4	107.5	162.2	109.9	Yes	Yes	No	Good	No	No
30	21.3	9.94	2100	56	14	0	No	No	156.2	114	162.2	109.9	Yes	No	Yes	Fair	No	No
30	21.3	9.94	2100	56	14	0	No	No	155.9	109.3	162.2	109.9	Yes	No	No	Fair	No	No
30	21.3	9.94	2100	56	14	0	No	No	157.2	110.2	162.2	109.9	Yes	No	Yes	Good	No	No
30	21.3	9.94	2100	56	14	0	No	No	162.2	109.7	162.2	109.9	Yes	No	No	Good	Yes	No
30	21.3	9.94	2100	56	14	0	No	No	161.8	114.1	162.2	109.9	Yes	No	No	Good	Yes	No
30	21.3	9.94	2100	56	14	0	No	No	162.9	113	162.2	109.9	Yes	No	Yes	Good	No	No
30	21.3	9.94	2100	56	14	0	No	No	159.5	110.7	162.2	109.9	Yes	No	No	Good	No	No
30	21.3	9.94	2100	56	14	0	No	No	169.3	104.8	162.2	109.9	Yes	No	No	Good	Yes	No
30	21.3	9.94	2100	56	14	0	No	No	160.9	111.6	162.2	109.9	No	Yes	Yes	Fair	No	No
30	21.3	9.94	2100	56	14	0	No	No	169.4	104.9	162.2	109.9	No	Yes	No	Good	Yes	No
30	21.3	9.94	2100	56	14	0	No	No	176.5	97.8	162.2	109.9	No	No	No	Good	No	No
30	21.3	9.94	2100	56	14	0	No	No	162.8	111.6	162.2	109.9	No	No	No	Good	No	No
30	21.3	9.94	2100	56	14	0	No	No	169.1	113	162.2	109.9	No	No	No	Good	No	No
30	21.3	9.94	2100	56	14	0	No	No	160.5	113.2	162.2	109.9		No	No		No	No
30	21.3	9.94	2100	56	14	0	No	No	156.2	110	162.2	109.9		No	Yes		No	No
30	21.3	9.94	2100	56	14	0	No	No	161.4	108.7	162.2	109.9		No	Yes		No	No
30	21.3	9.94	2100	56	14	0	No	No	155.7	112	162.2	109.9		No	Yes		Yes	No
30	21.3	9.94	2100	56	14	0	No	No	162.9	113.5	162.2	109.9		No	Yes		Yes	No
30	21.3	9.94	2100	56	14	0	No	No	164.6	113	162.2	109.9		No	Yes		Yes	No
30	21.3	9.94	2100	56	14	0	No	No	156.2	112.6	162.2	109.9		No	Yes		Yes	No
30	21.3	9.94	2100	56	14	0	No	No	161.6	111.7	162.2	109.9		No	Yes		Yes	No
30	21.3	9.94	2100	56	14	0	No	No	160.6	110.7	162.2	109.9		No	No		Yes	No
30	21.3	9.94	2100	56	14	0	No	No	159.1	109.1	162.2	109.9		No	Yes		Yes	No
30	21.3	9.94	2100	56	14	0	No	No	162.1	106.2	162.2	109.9		No	Yes		Yes	No
30	21.3	9.94	2100	56	14	0	No	No	155.5	105.6	162.2	109.9		No	Yes		Yes	No
34	23.5	0.04		1		1	No	No	180.6	115.6	180.6	115.6	No	Yes	Yes	Fair	No	No
39	18	0.84	7200	4	2	2	Yes	No	176.5	109.3	168.9	106.9	No	No	Yes	Good	No	No
39	18	0.84	7200	4	2	2	Yes	No	171.5	102.9	168.9	106.9	Yes	No	No	Good	No	No
39	18	0.84	7200	4	2	2	Yes	No	158.6	108.5	168.9	106.9		No	Yes		Yes	No
39	18	0.84	4800	1		0	No	No	151.2	107.5	151.2	107.5		No	Yes		Yes	No
38	32.4	0.03	3000	1	1	1	No	No	155.6	114.4	155.6	114.4	Yes	No	Yes	Good	No	No
37	29.3	0.654	5400	7	2	1	Yes	Yes	160.1	110.9	161.1	112.6	No	No	No	Fair	No	Yes
37	29.3	0.654	5400	7	2	1	Yes	Yes	156.6	113.8	161.1	112.6	No	No	No	Good	No	Yes
37	29.3	0.654	5400	7	2	1	Yes	Yes	166.5	113.2	161.1	112.6	No	No	No	Good	No	Yes
32	33.3	0.27		9		2	Yes	Yes	164.9	105.6	165.7	110.7	No	Yes	Yes	Fair	No	Yes
32	33.3	0.27		9		2	Yes	Yes	169.9	109.8	165.7	110.7	No	Yes	Yes	Fair	No	Yes
32	33.3	0.27		9		2	Yes	Yes	163.5	109.3	165.7	110.7	No	Yes	Yes	Fair	No	Yes
32	33.3	0.27		9		2	Yes	Yes	170.8	113.5	165.7	110.7	Yes	Yes	Yes	Fair	No	Yes
32	33.3	0.27		9		2	Yes	Yes	159.2	115.3	165.7	110.7	Yes	No	Yes	Fair	No	Yes
35	21.6	0.28	6600	5	3	3	No	No	169.9	110.1	162.8	108	No	No	Yes	Good	No	No
35	21.6	0.28	6600	5	3	3	No	No	167.7	109.1	162.8	108	No	No	Yes	Good	No	No
35	21.6	0.28	6600	5	3	3	No	No	163.9	110.1	162.8	108	Yes	No	Yes	Good	No	No
35	21.6	0.28	6600	5	3	3	No	No	149.6	102.6	162.8	108		No	Yes		Yes	No
40	40.6	0.336		1		1	No	No	158.9	107.1	158.9	107.1		No	No		No	No
40	40.6	0.336	3600	1		0	No	No	175.4	110	175.4	110		No	No		Yes	No
46	26.4	0.56	2250	1	1	1	No	No	161.8	115.2	161.8	115.2	No	No	Yes	Good	No	No
40	32.4	0.96	7800	12	1	2	Yes	No	147.4	99.2	156.8	106.3	No	No	Yes		Yes	No
40	32.4	0.96	7800	12	1	2	Yes	No	155.2	113	156.8	106.3	No	No	Yes		Yes	No
40	32.4	0.96	7800	12	1	2	Yes	No	167.4	102.4	156.8	106.3	Yes	Yes	No	Good	No	No
40	32.4	0.96	7800	12	1	2	Yes	No	157.1	109.1	156.8	106.3		No	Yes		No	No
40	32.4	0.96	7800	12	1	2	Yes	No	156.9	107.9	156.8	106.3		Yes	Yes		Yes	No
42	21.8	1.36	3600	2		0	No	No	145.8	105.7	145.8	105.7	No	No	Yes		Yes	No
44	34.2	0.96	6000	13	1	0	No	No	167.3	108.3	163.9	110.1	No	No	No	Poor	Yes	Yes
44	34.2	0.96	6000	13	1	0	No	No	169.3	107.6	163.9	110.1	No	Yes	No	Fair	No	Yes
44	34.2	0.96	6000	13	1	0	No	No	160.1	111.6	163.9	110.1	No	No	Yes	Fair	No	Yes
44	34.2	0.96	6000	13	1	0	No	No	170.7	115.5	163.9	110.1	Yes	No	No	Fair	No	Yes
44	34.2	0.96	6000	13	1	0	No	No	158.3	110.5	163.9	110.1	Yes	No	No	Fair	No	Yes
44	34.2	0.96	6000	13	1	0	No	No	153.8	108.7	163.9	110.1	Yes	No	No	Fair	No	Yes
44	34.2	0.96	6000	13	1	0	No	No	170.2	112.4	163.9	110.1	Yes	No	Yes	Good	No	Yes
44	34.2	0.96	6000	13	1	0	No	No	161.5	106.1	163.9	110.1		Yes	Yes		Yes	Yes
36	24.6	2.49	5400	16	6	2	Yes	Yes	156.5	113.5	159.2	107.2	No	No	No		Yes	Yes
36	24.6	2.49	5400	16	6	2	Yes	Yes	162.6	110.2	159.2	107.2	No	No	No		Yes	Yes
36	24.6	2.49	5400	16	6	2	Yes	Yes	154.1	108.2	159.2	107.2	No	No	No		Yes	Yes
36	24.6	2.49	5400	16	6	2	Yes	Yes	159.8	108.2	159.2	107.2	No	No	Yes		Yes	Yes
36	24.6	2.49	5400	16	6	2	Yes	Yes	158.8	110.2	159.2	107.2	No	No	No	Good	No	Yes
36	24.6	2.49	5400	16	6	2	Yes	Yes	157.6	105.8	159.2	107.2	No	No	No	Good	No	Yes
36	24.6	2.49	5400	16	6	2	Yes	Yes	159.2	104.9	159.2	107.2	No	No	No	Good	No	Yes
36	24.6	2.49	5400	16	6	2	Yes	Yes	162.5	112	159.2	107.2	Yes	No	Yes	Good	No	Yes
36	24.6	2.49	5400	16	6	2	Yes	Yes	155.8	103.5	159.2	107.2	Yes	No	Yes	Good	No	Yes
36	24.6	2.49	5400	16	6	2	Yes	Yes	163.6	102.8	159.2	107.2	Yes	No	Yes	Good	No	Yes
36	24.6	2.49	5400	16	6	2	Yes	Yes	160.8	105.2	159.2	107.2		Yes	No		Yes	Yes
36	24.6	2.49	5400	16	6	2	Yes	Yes	159.2	101.3	159.2	107.2		No	Yes		Yes	Yes
37	27.8	0.115	4800	2		2	No	No	164.6	111.1	164.6	111.1	Yes	No	Yes	Fair	No	No
47	27.8	0.03	4800	3	1	0	No	No	161.4	107.1	162.3	106.4	Yes	No	No	Good	No	No
47	17.8	0.03	4800	3	1	0	No	No	163.2	105.6	162.3	106.4		No	Yes		Yes	No
44	20.9	2.21	4500	8		3	No	No	174.8	110.7	167.9	108.5	No	No	Yes	Fair	No	No
44	20.9	2.21	4500	8		3	No	No	161	106.3	167.9	108.5	Yes	No	Yes	Fair	No	No
46	18.5	2.03	1800	1	1	1	No	No	159.4	108.8	159.4	108.8	No	No	Yes	Good	No	No
38	30	0.2	4800	3	1	1	No	No	158.6	110.4	146.8	105.2	Yes	No	Yes	Good	No	No
38	30	0.2	4800	3	1	1	No	No	135	100	146.8	105.2		No	Yes		Yes	No
45	22.3	0.887	4200	3		0	No	No	161	104.1	161	104.1		No	Yes		Yes	No
38	23.3	0.85	2100	9	1	3	No	No	150.7	102.9	153.7	101	No	No	No	Poor	Yes	No
38	23.3	0.85	2100	9	1	3	No	No	150.1	102.9	153.7	101	No	No	Yes	Fair	Yes	No
38	23.3	0.85	2100	9	1	3	No	No	155	101	153.7	101	Yes	No	No	Fair	No	No
38	23.3	0.85	2100	9	1	3	No	No	150.1	100.8	153.7	101	Yes	No	Yes	Fair	No	No
38	23.3	0.85	2100	9	1	3	No	No	155.9	103.1	153.7	101	No	No	Yes	Good	No	No
38	23.3	0.85	2100	9	1	3	No	No	152.9	100.1	153.7	101		Yes	Yes		Yes	No
38	23.3	0.85	2100	9	1	3	No	No	154.3	96.7	153.7	101		Yes	Yes		Yes	No
38	23.3	0.85	2100	9	1	3	No	No	160.8	100.8	153.7	101		No	Yes		Yes	No
42	21.3	0.9	6000	8		3	No	No	159.9	106.2	157.1	108.6	No	No	Yes	Fair	No	No
42	21.3	0.9	6000	8		3	No	No	154.1	106.6	157.1	108.6	No	No	Yes	Poor	Yes	No
42	21.3	0.9	6000	8		3	No	No	144.6	110.7	157.1	108.6	No	No	Yes	Fair	No	No
42	21.3	0.9	6000	8		3	No	No	150.7	108	157.1	108.6	Yes	No	Yes	Fair	No	No
42	21.3	0.9	6000	8		3	No	No	156.1	111.2	157.1	108.6	No	No	Yes		Yes	No
42	21.3	0.9	6000	8		3	No	No	176.9	108.7	157.1	108.6		No	Yes		Yes	No
38	22.1	0.66		6		0	No	No	176.9	106.7	176.9	106.7		No	No		Yes	No
38	31.3	2.24	150	1	2	1	No	No	176.9	106.7	176.9	106.7	No	Yes	Yes	Good	No	No
38	31.6	2.24			2	0	No	No	176.9	106.7	176.9	106.7	No	Yes	Yes	Good	No	No
37	21	2.12	2625	15		1	No	No	150.3	98.5	150.3	98.5	No	No	Yes	Fair	No	No
42	26.5	0.04	6600	1		1	No	No	160.6	113.1	160.6	113.1	No	No	Yes	Fair	No	No
38	19.5	2.15	4050	14	2	3	Yes	No	169.1	115.4	162	109.1	No	No	Yes		Yes	Yes
38	19.5	2.15	4050	14	2	3	Yes	No	164.1	110.5	162	109.1	No	No	No		Yes	Yes
38	19.5	2.15	4050	14	2	3	Yes	No	157.5	106	162	109.1	No	No	Yes	Good	Yes	Yes
38	19.5	2.15	4050	14	2	3	Yes	No	154.4	108.4	162	109.1	Yes	No	Yes	Fair	No	Yes
38	19.5	2.15	4050	14	2	3	Yes	No	164.9	108.9	162	109.1	Yes	No	Yes	Good	No	Yes
38	19.5	2.15	4050	14	2	3	Yes	No	171.1	113.5	162	109.1		Yes	Yes		Yes	Yes
38	19.5	2.15	4050	14	2	3	Yes	No	153.1	101.1	162	109.1		No	Yes		Yes	Yes
42	22.9	0.51	3000	2		1	No	No	172.3	122.3	172.3	122.3	Yes	No	Yes	Good	No	No
42	22.9	0.51	3150	3	2	1	No	No	178.5	114.2	178.5	114.2	Yes	No	No	Good	No	No
39	24.8	0.233	3000	3	1	2	No	No	166.4	113	166.4	113	Yes	No	Yes	Good	No	No
36	30	1.71	3750	11	3	2	No	No	162.5	110.8	162.8	111.6	No	No	Yes		Yes	Yes
36	30	1.71	3750	11	3	2	No	No	167.9	112.1	162.8	111.6	Yes	Yes	Yes	Fair	No	Yes
36	30	1.71	3750	11	3	2	No	No	165.3	116.6	162.8	111.6	No	No	Yes	Good	No	Yes
36	30	1.71	3750	11	3	2	No	No	161.1	107.9	162.8	111.6	No	No	Yes	Good	No	Yes
36	30	1.71	3750	11	3	2	No	No	166	116.4	162.8	111.6	No	No	Yes	Good	No	Yes
36	30	1.71	3750	11	3	2	No	No	154.2	105.9	162.8	111.6		No	Yes		No	Yes
47	21.8	1.27	2250	9	2	2	No	No	143	101.6	161.5	108.3	No	No	Yes		Yes	No
47	21.8	1.27	2250	9	2	2	No	No	172.9	112.3	161.5	108.3	Yes	Yes	Yes	Fair	No	No
47	21.8	1.27	2250	9	2	2	No	No	160.8	115.9	161.5	108.3	No	No	Yes	Good	No	No
47	21.8	1.27	2250	9	2	2	No	No	169.4	103.3	161.5	108.3		Yes	Yes		Yes	No
47	21.8	1.27	4200	7		4	No	No	148.9	102.3	153.8	107.1	No	No	No	Fair	No	No
47	21.8	1.27	4200	7		4	No	No	158.1	112.4	153.8	107.1	Yes	No	No	Fair	No	No
47	21.8	1.27	4200	7		4	No	No	154.3	106.5	153.8	107.1	Yes	No	No	Good	No	No
37	24.1	0.195		4	1	1	No	No	166.3	103.8	166.3	103.8	Yes	No	Yes	Good	No	No
39	22.1	0.998	6000	7		2	Yes	No	162.9	105.3	162.9	105.3		Yes	Yes		Yes	Yes
27	25.9	0.93	4800	8		2	No	No	152.1	105.3	158.7	106.3	No	No	No	Poor	Yes	Yes
27	25.9	0.93	4800	8		2	No	No	172.4	108.3	158.7	106.3	Yes	No	No	Fair	No	Yes
27	25.9	0.93	4800	8		2	No	No	156.4	105.7	158.7	106.3	Yes	No	Yes	Fair	No	Yes
27	25.9	0.93	4800	8		2	No	No	159.5	103.7	158.7	106.3	Yes	No	No	Fair	No	Yes
27	25.9	0.93	4800	8		2	No	No	149.9	103.8	158.7	106.3		No	No		Yes	Yes
27	25.9	0.93	4800	8		2	No	No	163.1	110	158.7	106.3		No	No		Yes	Yes
27	25.9	0.93	4800	8		2	No	No	157.3	107	158.7	106.3		No	No		Yes	Yes
44	25.7	0.48	5400	3	1	1	No	No	178.7	121.6	178	120.4	Yes	No	Yes	Good	No	No
44	25.7	0.48	5400	3	1	1	No	No	177.2	119.2	178	120.4	No	No	Yes		Yes	No
34	26.4	0.04	5250	3		2	No	No	169.1	112.6	168.9	113.3	Yes	Yes	Yes	Fair	No	No
34	26.4	0.04	5250	3		2	No	No	168.6	113.9	168.9	113.3	No	No	Yes	Fair	No	No
37	22.1	0.43		8	3	2	Yes	No	173.7	106.2	167	110.6	No	Yes	Yes	Good	No	Yes
37	22.1	0.43		8	3	2	Yes	No	164.5	113.6	167	110.6	Yes	No	Yes	Good	No	Yes
37	22.1	0.43		8	3	2	Yes	No	166.9	105.3	167	110.6		Yes	Yes		No	Yes
37	22.1	0.43		8	3	2	Yes	No	169.7	118.3	167	110.6		No	Yes		Yes	Yes
37	22.1	0.43		8	3	2	Yes	No	160.3	109.8	167	110.6		No	Yes		Yes	Yes
37	21.9	0.43	5400	3		0	No	Yes	155.4	104.9	156.5	106.6	No	No	Yes	Fair	No	Yes
37	21.9	0.43	5400	3		0	No	Yes	157.6	108.3	156.5	106.6	No	No	Yes	Fair	No	Yes
37	22.1	0.43	4050	8		0	No	No	157.2	107.1	161.3	107.6	Yes	No	Yes	Fair	No	Yes
37	22.1	0.43	4050	8		0	No	No	159.2	113	161.3	107.6	Yes	No	Yes	Fair	No	Yes
37	22.1	0.43	4050	8		0	No	No	161.6	110	161.3	107.6	No	Yes	Yes	Fair	No	Yes
37	22.1	0.43	4050	8		0	No	No	166.2	105.9	161.3	107.6	No	Yes	Yes	Good	No	Yes
37	22.1	0.43	4050	8		0	No	No	163.6	107.3	161.3	107.6		No	Yes		Yes	Yes
37	22.1	0.43	4050	8		0	No	No	160.1	102.5	161.3	107.6		No	Yes		Yes	Yes
43	29.3	0.438	4800	1	1	1	No	No	160.9	105.9	160.9	105.9	Yes	Yes	Yes	Good	No	No
44	18.6	0.5	3000	1		0	No	No	165.6	110.9	165.6	110.9		No	Yes		Yes	No
35	34.5	2.71	225	8	2	2	No	No	152.9	107.9	154.1	108.7	No	No	No	Good	No	Yes
35	34.5	2.71	225	8	2	2	No	No	155.3	109.5	154.1	108.7	No	No	No	Good	No	Yes
46	21.3	0.04	5400	3		1	No	No	172.1	106.2	163.8	106.4	No	No	Yes	Fair	Yes	No
46	21.3	0.04	5400	3		1	No	No	155.5	106.6	163.8	106.4	Yes	No	Yes	Fair	No	No
46	21.3	0.04	4200	3	3	2	No	No	176	118	170	113.4	No	No	Yes	Fair	No	No
45	21.3	0.04	4200	3	3	2	No	No	169	109.8	170	113.4	Yes	No	Yes	Good	No	No
46	21.3	0.04	4200	3	3	2	No	No	171	122.5	170	113.4	Yes	No	Yes	Good	No	No
45	21.3	0.04	4200	3	3	2	No	No	171.8	110.4	170	113.4	No	Yes	Yes	Good	No	No
45	21.3	0.04	4200	3	3	2	No	No	162.3	106.5	170	113.4		No	Yes		Yes	No
42	21.1	0.32	7200	7	3	3	No	No	170	107.9	163.1	111.1	No	Yes	No	Fair	Yes	No
42	21.1	0.32	7200	7	3	3	No	No	159.4	113	163.1	111.1	No	No	No	Good	Yes	No
42	21.1	0.32	7200	7	3	3	No	No	152.5	112.5	163.1	111.1	No	No	No	Good	No	No
42	21.1	0.32	7200	7	3	3	No	No	167.8	111.1	163.1	111.1	Yes	No	Yes	Fair	No	No
42	21.1	0.32	7200	7	3	3	No	No	165.8	111.1	163.1	111.1	Yes	No	Yes	Good	No	No
43	18.8	0.46	7800	6	3	0	No	No	165	115.7	169.2	115.9	No	No	Yes	Fair	No	Yes
43	18.8	0.46	7800	6	3	0	No	No	177.6	115.2	169.2	115.9	No	No	Yes	Fair	No	Yes
43	18.8	0.46	7800	6	3	0	No	No	179.4	118.2	169.2	115.9	Yes	No	Yes	Good	No	Yes
43	18.8	0.46	7800	6	3	0	No	No	162.6	115.7	169.2	115.9	No	No	Yes	Fair	No	Yes
43	18.8	0.46	7800	6	3	0	No	No	164.2	115.6	169.2	115.9	No	No	Yes	Good	No	Yes
43	18.8	0.46	7800	6	3	0	No	No	166.5	115.1	169.2	115.9	No	No	Yes	Good	No	Yes
43	53.2	0.32	3600	5	1	3	No	No	158.7	110	158.7	110	No	No	Yes	Good	No	No
47	20.7	0.5		4	7	3	No	No	165.9	110.7	162.4	112.7	Yes	No	Yes	Good	No	No
47	20.7	0.5		4	7	3	No	No	160.1	114	162.4	112.7	Yes	No	Yes	Good	No	No
47	20.7	0.5		4	7	3	No	No	161.3	113.5	162.4	112.7	Yes	No	Yes	Good	No	No
47	20.7	0.5	4200	7		6	No	No	162.3	112.4	168.1	113.3	No	No	Yes		Yes	No
47	20.7	0.5	4200	7		6	No	No	177.3	113.2	168.1	113.3	Yes	Yes	Yes	Good	No	No
47	20.7	0.5	4200	7		6	No	No	169.9	113	168.1	113.3	Yes	Yes	Yes	Good	No	No
47	20.7	0.5	4200	7		6	No	No	161.1	111.4	168.1	113.3	Yes	No	Yes	Good	No	No
47	20.7	0.5	4200	7		6	No	No	167.8	112.9	168.1	113.3	No	Yes	Yes	Good	No	No
47	20.7	0.5	4200	7		6	No	No	165	116.5	168.1	113.3	No	No	Yes	Fair	No	No
47	20.7	0.5	4200	7		6	No	No	173.3	113.5	168.1	113.3		No	Yes		No	No
32	21.5	5.29	4200	22	6	1	No	No	161.2	119.4	164.8	112.2	No	No	Yes		Yes	Yes
32	21.5	5.29	4200	22	6	1	No	No	158.2	110.8	164.8	112.2	No	No	Yes	Good	Yes	Yes
32	21.5	5.29	4200	22	6	1	No	No	168.7	111.3	164.8	112.2	Yes	No	Yes	Fair	No	Yes
32	21.5	5.29	4200	22	6	1	No	No	162.6	113.1	164.8	112.2	Yes	No	Yes	Good	No	Yes
32	21.5	5.29	4200	22	6	1	No	No	168.6	108.9	164.8	112.2	Yes	No	Yes	Good	Yes	Yes
32	21.5	5.29	4200	22	6	1	No	No	162.6	108.2	164.8	112.2	Yes	No	Yes	Good	Yes	Yes
32	21.5	5.29	4200	22	6	1	No	No	169	112.8	164.8	112.2	No	No	Yes	Good	No	Yes
32	21.5	5.29	4200	22	6	1	No	No	166.7	113.3	164.8	112.2	No	No	Yes	Good	No	Yes
32	21.5	5.29	4200	22	6	1	No	No	158	113.1	164.8	112.2		No	Yes		Yes	Yes
32	21.5	5.29	4200	22	6	1	No	No	172.4	111.1	164.8	112.2		No	Yes		Yes	Yes
37	30.8	7.95	1800	27	9	1	No	No	161.4	108.9	159.9	109.3	No	No	No	Poor	Yes	Yes
37	30.8	7.95	1800	27	9	1	No	No	161.5	110.7	159.9	109.3	No	No	No	Good	No	Yes
37	30.8	7.95	1800	27	9	1	No	No	160.3	103.9	159.9	109.3	Yes	Yes	No	Fair	No	Yes
37	30.8	7.95	1800	27	9	1	No	No	163.1	103.9	159.9	109.3	Yes	Yes	Yes	Good	No	Yes
37	30.8	7.95	1800	27	9	1	No	No	163.1	111.1	159.9	109.3	Yes	No	No	Fair	No	Yes
37	30.8	7.95	1800	27	9	1	No	No	150.2	108.7	159.9	109.3	Yes	No	No	Fair	No	Yes
37	30.8	7.95	1800	27	9	1	No	No	163.7	108.5	159.9	109.3	Yes	No	No	Fair	No	Yes
37	30.8	7.95	1800	27	9	1	No	No	155.1	108.4	159.9	109.3	Yes	No	Yes	Fair	No	Yes
37	30.8	7.95	1800	27	9	1	No	No	165.2	108.2	159.9	109.3	Yes	No	No	Fair	No	Yes
37	30.8	7.95	1800	27	9	1	No	No	155	114.2	159.9	109.3	Yes	No	No	Good	Yes	Yes
37	30.8	7.95	1800	27	9	1	No	No	165	109.3	159.9	109.3	Yes	No	Yes	Good	Yes	Yes
37	30.8	7.95	1800	27	9	1	No	No	155.4	111.8	159.9	109.3	Yes	No	No	Good	No	Yes
37	30.8	7.95	1800	27	9	1	No	No	164	111.2	159.9	109.3	Yes	No	No	Good	Yes	Yes
37	30.8	7.95	1800	27	9	1	No	No	153.2	107.2	159.9	109.3	Yes	No	Yes	Good	Yes	Yes
37	30.8	7.95	1800	27	9	1	No	No	155.4	110.7	159.9	109.3	No	No	No	Fair	No	Yes
37	30.8	7.95	1800	27	9	1	No	No	155.3	108.2	159.9	109.3	No	No	No	Fair	No	Yes
37	30.8	7.95	1800	27	9	1	No	No	157.5	107.9	159.9	109.3	No	No	Yes	Fair	No	Yes
37	30.8	7.95	1800	27	9	1	No	No	167.2	113.5	159.9	109.3	No	No	No	Good	Yes	Yes
37	30.8	7.95	1800	27	9	1	No	No	158.2	112.3	159.9	109.3	No	No	No	Good	No	Yes
37	30.8	7.95	1800	27	9	1	No	No	166.1	108.9	159.9	109.3		No	Yes		Yes	Yes
37	30.8	7.95	1800	27	9	1	No	No	162.5	108.1	159.9	109.3		No	Yes		Yes	Yes
41	28.2	0.151	4050	2		1	Yes	No	158.3	109.5	158.3	109.5	Yes	No	Yes	Fair	No	No
41	28.2	0.151		1		0	No	No	155.6	112.6	155.6	112.6		No	Yes		Yes	No
28	24.9	0.151	3750	1		0	No	No	155.4	108.4	155.4	108.4		Yes	Yes		No	No
45	25.1	0.05	3375	1	1	1	No	No	160	105	160	105	No	No	Yes	Good	No	No
44	26.6	0.097	4200	2	2	2	No	No	163.7	107.9	164.7	107.5	Yes	No	No	Good	No	No
44	26.6	0.097	4200	2	2	2	No	No	165.7	107.1	164.7	107.5	Yes	No	No	Good	No	No
41	23.5	0.97	4800	8		3	No	No	153.8	104.5	161.4	109.3	No	No	No	Poor	Yes	No
41	23.5	0.97	4800	8		3	No	No	162.6	111.7	161.4	109.3	No	No	No	Fair	No	No
41	23.5	0.97	4800	8		3	No	No	166	108.8	161.4	109.3	No	No	No	Fair	No	No
41	23.5	0.97	4800	8		3	No	No	163.2	112.1	161.4	109.3		No	No		Yes	No
41	20.4	0.2	3600	3	1	2	No	No	160.4	107.6	160.4	107.6	No	No	Yes	Good	No	No
41	21.8	0.3	3600	3		0	No	No	164.2	108.2	164.2	108.2	No	No	Yes	Fair	No	Yes
41	21.8	0.3	3600	2		0	No	No	182.1	116.8	182.1	116.8	No	No	No	Fair	No	Yes
28	30.6	5.08	1950	48	9	1	Yes	No	155.5	112.2	157.2	108.7	No	No	Yes		Yes	Yes
28	30.6	5.08	1950	48	9	1	Yes	No	161.4	108.4	157.2	108.7	No	No	No	Fair	Yes	Yes
28	30.6	5.08	1950	48	9	1	Yes	No	159.1	107.9	157.2	108.7	No	No	No	Fair	Yes	Yes
28	30.6	5.08	1950	48	9	1	Yes	No	160.7	106.3	157.2	108.7	No	No	Yes	Fair	Yes	Yes
28	30.6	5.08	1950	48	9	1	Yes	No	159.2	110.2	157.2	108.7	No	No	No	Good	Yes	Yes
28	30.6	5.08	1950	48	9	1	Yes	No	150.1	108.8	157.2	108.7	No	No	No	Good	Yes	Yes
28	30.6	5.08	1950	48	9	1	Yes	No	150.8	105.4	157.2	108.7	No	No	No	Good	Yes	Yes
28	30.6	5.08	1950	48	9	1	Yes	No	150.2	103.7	157.2	108.7	No	No	No	Fair	No	Yes
28	30.6	5.08	1950	48	9	1	Yes	No	152.2	110.1	157.2	108.7	Yes	No	No	Fair	Yes	Yes
28	30.6	5.08	1950	48	9	1	Yes	No	154.8	109.8	157.2	108.7	Yes	No	Yes	Fair	Yes	Yes
28	30.6	5.08	1950	48	9	1	Yes	No	163.5	108.5	157.2	108.7	Yes	No	Yes	Fair	Yes	Yes
28	30.6	5.08	1950	48	9	1	Yes	No	153.9	112.8	157.2	108.7	Yes	No	No	Fair	No	Yes
28	30.6	5.08	1950	48	9	1	Yes	No	159.4	109.7	157.2	108.7	Yes	No	No	Good	Yes	Yes
28	30.6	5.08	1950	48	9	1	Yes	No	160.2	108.9	157.2	108.7	Yes	No	No	Good	Yes	Yes
28	30.6	5.08	1950	48	9	1	Yes	No	159.5	108.5	157.2	108.7	Yes	No	No	Good	Yes	Yes
28	30.6	5.08	1950	48	9	1	Yes	No	153.7	107.5	157.2	108.7	Yes	No	No	Good	Yes	Yes
28	30.6	5.08	1950	48	9	1	Yes	No	160.2	109.5	157.2	108.7	Yes	No	No	Good	Yes	Yes
28	30.6	5.08	1950	48	9	1	Yes	No	160.3	106.4	157.2	108.7	Yes	No	No	Good	Yes	Yes
28	30.6	5.08	1950	48	9	1	Yes	No	168	109.8	157.2	108.7		No	No		Yes	Yes
28	30.6	5.08	1950	48	9	1	Yes	No	157.9	109.8	157.2	108.7		No	No		Yes	Yes
28	30.6	5.08	1950	48	9	1	Yes	No	150.2	108.4	157.2	108.7		No	Yes		Yes	Yes
44	24.2	3.2	3600	17	1	4	No	No	157.2	110.4	158.4	108.7	No	No	No		Yes	No
44	24.2	3.2	3600	17	1	4	No	No	156.8	106.1	158.4	108.7	No	No	No		Yes	No
44	24.2	3.2	3600	17	1	4	No	No	160	112.2	158.4	108.7	No	No	Yes	Fair	Yes	No
44	24.2	3.2	3600	17	1	4	No	No	162.4	102.1	158.4	108.7	Yes	No	Yes	Fair	No	No
44	24.2	3.2	3600	17	1	4	No	No	153.7	107.2	158.4	108.7	Yes	No	Yes	Fair	No	No
44	24.2	3.2	3600	17	1	4	No	No	152.9	105.1	158.4	108.7	Yes	No	No	Fair	No	No
44	24.2	3.2	3600	17	1	4	No	No	153.3	113.5	158.4	108.7	Yes	No	Yes	Good	No	No
44	24.2	3.2	3600	17	1	4	No	No	163.1	110.9	158.4	108.7	No	No	No	Fair	Yes	No
44	24.2	3.2	3600	17	1	4	No	No	163.7	106.3	158.4	108.7		No	Yes		Yes	No
44	24.2	3.2	3600	17	1	4	No	No	160.6	108.4	158.4	108.7		No	No		Yes	No
44	24.2	3.2	3600	17	1	4	No	No	158.8	113.7	158.4	108.7		No	No		Yes	No
37	25.1	0.631	4200	4	1	3	No	No	164.6	108.3	164.6	108.3	Yes	No	Yes	Good	No	No
46	19.5	2.62	4200	9	3	3	No	No	172.4	107	169	108.8	No	Yes	Yes	Good	No	No
46	19.5	2.62	4200	9	3	3	No	No	163.7	106.4	169	108.8	No	Yes	Yes	Good	No	No
46	19.5	2.62	4200	9	3	3	No	No	166.2	113.1	169	108.8	No	No	Yes	Good	No	No
46	19.5	2.62	4200	9	3	3	No	No	171	110.7	169	108.8		Yes	Yes		Yes	No
46	19.5	2.62	4200	9	3	3	No	No	167.9	107.9	169	108.8		No	Yes		Yes	No
46	19.5	2.62	4200	9	3	3	No	No	172.5	107.5	169	108.8		No	Yes		Yes	No
42	21.3	2.62	3600	5	1	3	No	No	165.3	112.6	161.2	112.3	No	No	Yes	Fair	No	No
42	21.3	2.62	3600	5	1	3	No	No	159.2	110.3	161.2	112.3	Yes	No	Yes	Fair	No	No
42	21.3	2.62	3600	5	1	3	No	No	160	112.4	161.2	112.3	Yes	No	Yes	Good	No	No
42	21.3	2.62	3600	5	1	3	No	No	160.3	114	161.2	112.3		No	Yes		Yes	No
47	17.7	0.16	4500	3	1	1	No	No	155.8	103.6	152.3	100.8	Yes	No	Yes	Good	No	No
47	17.7	0.16	4500	3	1	1	No	No	148.7	98	152.3	100.8		No	Yes		Yes	No
50	37.9	0.102	4050	2	2	2	No	No	162.2	109.1	162.7	110.1	Yes	No	No	Good	No	No
50	37.9	0.102	4050	2	2	2	No	No	163.2	111.1	162.7	110.1	No	No	Yes	Good	No	No
48	22.7	0.801		8		3	No	No	176.3	112.7	176.3	112.7		No	Yes		Yes	No
48	30.6	0.801		6	1	4	No	No	165	109.3	167.6	112.3	No	No	Yes	Good	No	No
48	30.6	0.801		6	1	4	No	No	164.5	113.8	167.6	112.3	No	No	Yes	Fair	No	No
48	30.6	0.801		6	1	4	No	No	173.4	113.8	167.6	112.3		No	No		Yes	No
46	22.9	2.07	5400	4		1	No	No	164.6	100	169.8	104	No	No	Yes		Yes	No
46	22.9	2.07	5400	4		1	No	No	175	107.9	169.8	104	Yes	No	Yes	Fair	No	No
43	23.1	1.35	4200	3	2	1	No	No	166	109.3	166.6	106.2	Yes	No	Yes	Good	Yes	No
43	23.1	1.35	4200	3	2	1	No	No	167.2	103	166.6	106.2	Yes	No	Yes	Good	No	No
35	30.4	1.77	5250	9	3	0	No	No	175.8	107.2	165.6	106.1	No	Yes	No	Good	No	No
35	30.4	1.77	5250	9	3	0	No	No	159.6	107.6	165.6	106.1	No	Yes	Yes	Good	No	No
35	30.4	1.77	5250	9	3	0	No	No	168.5	105.1	165.6	106.1	No	No	No	Fair	No	No
35	30.4	1.77	5250	9	3	0	No	No	161.2	106.1	165.6	106.1	No	No	Yes	Good	No	No
35	30.4	1.77	5250	9	3	0	No	No	170.4	105.7	165.6	106.1		Yes	No		Yes	No
35	30.4	1.77	5250	9	3	0	No	No	158	105.1	165.6	106.1		No	Yes		Yes	No
38	22.3	1.77	225	5	3	3	No	No	154.3	106.5	158.1	107.7	Yes	Yes	No	Good	No	No
38	22.3	1.77	225	5	3	3	No	No	158.8	110.7	158.1	107.7	Yes	No	Yes	Good	No	No
38	22.3	1.77	225	5	3	3	No	No	161.3	105.9	158.1	107.7	No	Yes	Yes	Good	No	No
38	21.1	0.782	4050	7	2	3	No	No	166.7	114.5	171.8	114.2	No	No	Yes		Yes	No
38	21.1	0.782	4050	7	2	3	No	No	176.4	120.7	171.8	114.2	No	No	Yes	Good	No	No
38	21.1	0.782	4050	7	2	3	No	No	172.1	114.6	171.8	114.2	Yes	No	Yes	Good	No	No
38	21.1	0.782	4050	7	2	3	No	No	172	107	171.8	114.2		No	Yes		Yes	No
